# Supplementary material for: Investigation of Metastable Low Dimensional Halometallates
Source: Molecules. 2022 Jan 3;27(1):280. doi: 10.3390/molecules27010280 (PMC8746344; doi:10.3390/molecules27010280)
Supplement: Supplementary file 1 [file molecules-27-00280-s001.zip]

Archive with 1 entries (1 files):
- molecules-1500489-supplementary.pdf
